# Supplementary material for: Iron Ladies – How Desiccated Asexual Rotifer Adineta vaga Deal With X-Rays and Heavy Ions?
Source: Front Microbiol. 2020 Jul 31;11:1792. doi: 10.3389/fmicb.2020.01792 (PMC7412981; doi:10.3389/fmicb.2020.01792)
Supplement: DATA S1 — Survival and fertility data. [file Table_1.XLSX]

## Sheet: Survival rate data
Bdelloid species	Radiation exposure Type	Date of exposure	Desiccated or Hydrated	Dose (Gy)	Number of living individuals 48h post rehydration/exposure.	Dead individuals reported 48h post rehydration/exposure.	Number of living individuals isolated for fertility assay*	Total number of individuals (living and dead)	Survival rate (%)	NA= not available
Adineta vaga	p+4Mev	2017-11-27	Desiccated	0	11893	77	60	12030	0.993599
Adineta vaga	p+4Mev	2017-11-27	Desiccated	0	25893	3594	60	29547	0.878363
Adineta vaga	p+4Mev	2017-11-27	Desiccated	0	10869	330	60	11259	0.97069
Adineta vaga	p+4Mev	2017-11-27	Desiccated	0	12869	119	60	13048	0.99088
Adineta vaga	p+4Mev	2017-11-27	Desiccated	2500	13229	5974	60	19263	0.689872
Adineta vaga	p+4Mev	2017-11-27	Desiccated	2500	14560	5664	60	20284	0.720765
Adineta vaga	p+4Mev	2017-11-27	Desiccated	2500	7310	7026	60	14396	0.511948
Adineta vaga	p+4Mev	2017-11-27	Desiccated	2500	5893	4954	60	10907	0.545796
Adineta vaga	p+4Mev	2018-01-24	Desiccated	0	8583.33	15	60	8658.33	0.998268
Adineta vaga	p+4Mev	2018-01-24	Desiccated	100	8333.33	64	60	8457.33	0.992433
Adineta vaga	p+4Mev	2018-01-24	Desiccated	250	5541.67	36	60	5637.67	0.993614
Adineta vaga	p+4Mev	2018-01-24	Desiccated	500	15666.7	27	60	15753.7	0.998286
Adineta vaga	p+4Mev	2018-01-24	Desiccated	750	7958.33	1669	60	9687.33	0.827713
Adineta vaga	p+4Mev	2018-01-24	Desiccated	1000	10458.3	6545	60	17063.3	0.616429
Adineta vaga	p+4Mev	2018-01-24	Desiccated	2500	75	8958.33	60	9093.33	0.014846
Adineta vaga	p+4Mev	2018-01-24	Desiccated	5000	0	12791.7	0	12791.7	0.00469055
Adineta vaga	p+4Mev	2018-01-24	Desiccated	7500	0	7375	0	7375	0.00813559
Adineta vaga	p+4Mev	2018-03-05	Desiccated	0	5833.33	202	60	6095.33	0.96686
Adineta vaga	p+4Mev	2018-03-05	Desiccated	0	6833.33	122	60	7015.33	0.98261
Adineta vaga	p+4Mev	2018-03-05	Desiccated	0	43416.7	2300	60	45776.7	0.949756
Adineta vaga	p+4Mev	2018-03-05	Desiccated	100	12666.7	143	60	12869.7	0.988889
Adineta vaga	p+4Mev	2018-03-05	Desiccated	100	10416.7	137	60	10613.7	0.987092
Adineta vaga	p+4Mev	2018-03-05	Desiccated	250	19916.7	1258	60	21234.7	0.940757
Adineta vaga	p+4Mev	2018-03-05	Desiccated	250	12416.7	833.333	60	13310	0.93739
Adineta vaga	p+4Mev	2018-03-05	Desiccated	250	19000	3333.33	60	22393.3	0.851146
Adineta vaga	p+4Mev	2018-03-05	Desiccated	500	18500	403	60	18963	0.978748
Adineta vaga	p+4Mev	2018-03-05	Desiccated	500	5583.33	998.333	60	6641.67	0.849686
Adineta vaga	p+4Mev	2018-03-05	Desiccated	500	5250	0	60	5310	1
Adineta vaga	p+4Mev	2018-03-05	Desiccated	500	9083.33	2803.33	60	11946.7	0.765346
Adineta vaga	p+4Mev	2018-03-05	Desiccated	750	11416.7	0	60	11476.7	1
Adineta vaga	p+4Mev	2018-03-05	Desiccated	750	5250	0	60	5310	1
Adineta vaga	p+4Mev	2018-03-05	Desiccated	1000	6083.33	1366	60	7509.33	0.818093
Adineta vaga	p+4Mev	2018-03-05	Desiccated	1000	5333.33	0	60	5393.33	1
Adineta vaga	p+4Mev	2018-03-05	Desiccated	1000	15333.3	0	60	15393.3	1
Adineta vaga	p+4Mev	2018-03-05	Desiccated	2500	31500	2140	60	33700	0.936499
Adineta vaga	p+4Mev	2018-03-05	Desiccated	2500	6579.67	3123.67	60	9763.33	0.680061
Adineta vaga	p+4Mev	2018-03-05	Desiccated	2500	6166.67	0	60	6226.67	1
Adineta vaga	p+4Mev	2018-03-05	Desiccated	5000	3916.67	0	60	3976.67	1
Adineta vaga	p+4Mev	2018-03-05	Desiccated	5000	6	3200.33	6	3206.33	0.0018713
Adineta vaga	p+4Mev	2018-03-05	Desiccated	5000	16	5186.67	16	5202.67	0.00307535
Adineta vaga	p+4Mev	2018-03-19	Desiccated	0	5750	349	60	6159	0.943335
Adineta vaga	p+4Mev	2018-03-19	Desiccated	0	2833.33	304	60	3197.33	0.904921
Adineta vaga	p+4Mev	2018-03-19	Desiccated	0	4250	252	60	4562	0.944761
Adineta vaga	p+4Mev	2018-03-19	Desiccated	0	3583.33	226	60	3869.33	0.941592
Adineta vaga	p+4Mev	2018-03-19	Desiccated	100	4083.33	254	60	4397.33	0.942238
Adineta vaga	p+4Mev	2018-03-19	Desiccated	100	5500	481	60	6041	0.920377
Adineta vaga	p+4Mev	2018-03-19	Desiccated	250	4750	565	60	5375	0.894884
Adineta vaga	p+4Mev	2018-03-19	Desiccated	250	4000	434	60	4494	0.903427
Adineta vaga	p+4Mev	2018-03-19	Desiccated	250	6250	255	60	6565	0.961158
Adineta vaga	p+4Mev	2018-03-19	Desiccated	500	5500	113	60	5673	0.980081
Adineta vaga	p+4Mev	2018-03-19	Desiccated	500	3333.33	404	60	3797.33	0.89361
Adineta vaga	p+4Mev	2018-03-19	Desiccated	500	4750	314	60	5124	0.93872
Adineta vaga	p+4Mev	2018-03-19	Desiccated	500	2166.67	331	60	2557.67	0.870585
Adineta vaga	p+4Mev	2018-03-19	Desiccated	750	4416.67	509	60	4985.67	0.897907
Adineta vaga	p+4Mev	2018-03-19	Desiccated	750	4916.67	569	60	5545.67	0.897397
Adineta vaga	p+4Mev	2018-03-19	Desiccated	1000	6583.33	455	60	7098.33	0.9359
Adineta vaga	p+4Mev	2018-03-19	Desiccated	1000	4500	247	60	4807	0.948617
Adineta vaga	p+4Mev	2018-03-19	Desiccated	2500	10833.3	1666.67	60	12560	0.867304
Adineta vaga	p+4Mev	2018-03-19	Desiccated	2500	4500	29	60	4589	0.993681
Adineta vaga	p+4Mev	2018-03-19	Desiccated	5000	60	5333.33	60	5393.33	0.0222497
Adineta vaga	p+4Mev	2018-03-19	Desiccated	5000	42	11833.3	42	11875.3	0.00353674
Adineta vaga	p+4Mev	2018-09-17	Desiccated	0	31483.3	3416.67	60	34960	0.902269
Adineta vaga	p+4Mev	2018-09-17	Desiccated	0	31583.3	1346.33	60	32989.7	0.959189
Adineta vaga	p+4Mev	2018-09-17	Desiccated	500	28250	1874	60	30184	0.937914
Adineta vaga	p+4Mev	2018-09-17	Desiccated	750	31177.3	6206.33	60	37443.7	0.834249
Adineta vaga	p+4Mev	2018-09-17	Desiccated	1000	24916.7	4762	60	29738.7	0.839872
Adineta vaga	p+4Mev	2018-09-17	Desiccated	2500	11389.7	4948	60	16397.7	0.69825
Adineta vaga	p+4Mev	2018-09-17	Desiccated	5000	17333.3	9785.67	60	27179	0.639955
Adineta vaga	p+4Mev	2018-09-17	Desiccated	5000	30933.3	6082.33	60	37075.7	0.835948
Adineta vaga	p+4Mev	2018-09-17	Desiccated	7500	416.667	45026.3	60	45503	0.0104755
Adineta vaga	p+4Mev	2018-09-17	Desiccated	10000	0	49500	0	49500	0
Adineta vaga	p+4Mev	2018-12-12	Desiccated	0	6250	519	60	6829	0.924001
Adineta vaga	p+4Mev	2018-12-12	Desiccated	0	19166.7	1666.67	60	20893.3	0.92023
Adineta vaga	p+4Mev	2018-12-12	Desiccated	7500	8	16750	8	16758	0.000477384
Adineta vaga	p+4Mev	2018-12-12	Desiccated	7500	0	11583.3	0	11583.3	0
Adineta vaga	p+4Mev	2018-12-12	Desiccated	10000	1	23666.7	1	23667.7	4.22517e-05
Adineta vaga	p+4Mev	2018-12-12	Desiccated	10000	0	9416.67	0	9416.67	0
Adineta vaga	X-ray	2019-03-28	Desiccated	0	5000	112	60	5172	0.978345
Adineta vaga	X-ray	2019-03-28	Desiccated	0	1250	76	60	1386	0.945166
Adineta vaga	X-ray	2019-03-28	Desiccated	0	2083	92	60	2235	0.958837
Adineta vaga	X-ray	2019-03-28	Desiccated	100	2750	153	60	2963	0.948363
Adineta vaga	X-ray	2019-03-28	Desiccated	100	1583	59	60	1702	0.965335
Adineta vaga	X-ray	2019-03-28	Desiccated	250	2583	140	60	2783	0.949695
Adineta vaga	X-ray	2019-03-28	Desiccated	250	4000	104	60	4164	0.975024
Adineta vaga	X-ray	2019-03-28	Desiccated	250	10000	89	60	10149	0.991231
Adineta vaga	X-ray	2019-03-28	Desiccated	500	7500	169	60	7729	0.978134
Adineta vaga	X-ray	2019-03-28	Desiccated	500	7667	163	60	7890	0.979341
Adineta vaga	X-ray	2019-03-28	Desiccated	500	5833	128	60	6021	0.978741
Adineta vaga	X-ray	2019-03-28	Desiccated	750	7083	134	60	7277	0.981586
Adineta vaga	X-ray	2019-03-28	Desiccated	750	3333	98	60	3491	0.971928
Adineta vaga	X-ray	2019-03-28	Desiccated	750	6500	246	60	6806	0.963855
Adineta vaga	X-ray	2019-03-28	Desiccated	1000	3833	27	60	3920	0.993112
Adineta vaga	X-ray	2019-03-28	Desiccated	1000	1500	130	60	1690	0.923077
Adineta vaga	X-ray	2019-03-28	Desiccated	1000	3750	42	60	3852	0.989097
Adineta vaga	X-ray	2019-03-28	Desiccated	1500	3417	99	60	3576	0.972315
Adineta vaga	X-ray	2019-03-28	Desiccated	1500	3000	60	60	3120	0.980769
Adineta vaga	X-ray	2019-04-18	Desiccated	0	5166.67	149	60	5375.67	0.972283
Adineta vaga	X-ray	2019-04-18	Desiccated	0	22693	380	60	23133	0.983573
Adineta vaga	X-ray	2019-04-18	Desiccated	100	6583.33	73	60	6716.33	0.989131
Adineta vaga	X-ray	2019-04-18	Desiccated	250	2333.33	283	60	2676.33	0.894258
Adineta vaga	X-ray	2019-04-18	Desiccated	250	11000	262	60	11322	0.976859
Adineta vaga	X-ray	2019-04-18	Desiccated	500	7416.67	437	60	7913.67	0.944779
Adineta vaga	X-ray	2019-04-18	Desiccated	500	14353.3	330	60	14743.3	0.977617
Adineta vaga	X-ray	2019-04-18	Desiccated	500	NA	NA	60	NA	NA
Adineta vaga	X-ray	2019-04-18	Desiccated	750	23250	508	60	23818	0.978672
Adineta vaga	X-ray	2019-04-18	Desiccated	750	3833.33	126	60	4019.33	0.968652
Adineta vaga	X-ray	2019-04-18	Desiccated	1000	16666.7	559	60	17285.7	0.967661
Adineta vaga	X-ray	2019-04-18	Desiccated	1000	9416.67	202	60	9678.67	0.979129
Adineta vaga	X-ray	2019-04-18	Desiccated	1500	9416.67	438	60	9914.67	0.955823
Adineta vaga	X-ray	2019-04-18	Desiccated	1500	17666.7	9594.33	60	27321	0.648829
Adineta vaga	X-ray	2019-04-18	Desiccated	2000	1000	155	60	1215	0.872428
Adineta vaga	X-ray	2019-04-18	Desiccated	2000	3083.33	100	60	3243.33	0.969168
Adineta vaga	X-ray	2019-04-18	Desiccated	2000	NA	NA	60	NA	NA
Adineta vaga	X-ray	2019-05-02	Desiccated	0	30417	868	60	31345	0.972308
Adineta vaga	X-ray	2019-05-02	Desiccated	0	30526	2106	60	32692	0.935581
Adineta vaga	X-ray	2019-05-02	Desiccated	100	31167	324	60	31551	0.989731
Adineta vaga	X-ray	2019-05-02	Desiccated	250	18417	331	60	18808	0.982401
Adineta vaga	X-ray	2019-05-02	Desiccated	250	10167	328	60	10555	0.968925
Adineta vaga	X-ray	2019-05-02	Desiccated	500	10083	66	60	10209	0.993535
Adineta vaga	X-ray	2019-05-02	Desiccated	500	32853	3335	60	36248	0.907995
Adineta vaga	X-ray	2019-05-02	Desiccated	750	20083	749	60	20892	0.964149
Adineta vaga	X-ray	2019-05-02	Desiccated	750	21500	2330	60	23890	0.90247
Adineta vaga	X-ray	2019-05-02	Desiccated	1000	35667	1878	60	37605	0.95006
Adineta vaga	X-ray	2019-05-02	Desiccated	1000	11667	781	60	12508	0.93756
Adineta vaga	X-ray	2019-05-02	Desiccated	1500	22333	637	60	23030	0.97234
Adineta vaga	X-ray	2019-05-02	Desiccated	1500	11917	111	60	12088	0.990817
Adineta vaga	X-ray	2019-05-02	Desiccated	2000	17667	362	60	18089	0.979988
Adineta vaga	X-ray	2019-05-02	Desiccated	2000	10583	375	60	11018	0.965965
Adineta vaga	X-ray	2019-07-30	Desiccated	0	52500	4000	60	56560	0.929279
Adineta vaga	X-ray	2019-07-30	Desiccated	0	39970	884	60	40914	0.978394
Adineta vaga	X-ray	2019-07-30	Desiccated	0	37800	3700	60	41560	0.910972
Adineta vaga	X-ray	2019-07-30	Desiccated	2500	30000	472	60	30532	0.984541
Adineta vaga	X-ray	2019-07-30	Desiccated	2500	39250	670	60	39980	0.983242
Adineta vaga	X-ray	2019-07-30	Desiccated	2500	31750	341	60	32151	0.989394
Adineta vaga	X-ray	2019-07-30	Desiccated	2500	30250	375	60	30685	0.987779
Adineta vaga	X-ray	2019-07-30	Desiccated	5000	NA	NA	60	NA	NA
Adineta vaga	X-ray	2019-07-30	Desiccated	5000	36497	3753	60	40310	0.906897
Adineta vaga	X-ray	2019-07-30	Desiccated	5000	34500	4830	60	39390	0.87738
Adineta vaga	X-ray	2019-07-30	Desiccated	5000	41833.3	18333.3	60	60226.7	0.695594
Adineta vaga	X-ray	2019-07-30	Desiccated	7500	20	31146.7	20	31166.7	0.000641711
Adineta vaga	X-ray	2019-07-30	Desiccated	7500	10	22240	10	22250	0.000449438
Adineta vaga	X-ray	2019-07-30	Desiccated	7500	68	28995	60	29063	0.00233974
Adineta vaga	X-ray	2019-07-30	Desiccated	7500	10	53240	10	53250	0.00131455
Adineta vaga	X-ray	2019-08-21	Hydrated	0	3440	0	60	3500	1
Adineta vaga	X-ray	2019-08-21	Hydrated	0	3439	1	60	3500	0.999714
Adineta vaga	X-ray	2019-09-17	Hydrated	0	3437	3	60	3500	0.999143
Adineta vaga	X-ray	2019-09-17	Hydrated	0	3433	7	60	3500	0.998
Adineta vaga	X-ray	2019-10-21	Hydrated	0	4935	5	60	5000	0.999
Adineta vaga	X-ray	2019-10-21	Hydrated	0	4940	0	60	5000	1
Adineta vaga	X-ray	2019-08-21	Hydrated	250	3439	1	60	3500	0.999714
Adineta vaga	X-ray	2019-08-21	Hydrated	250	3430	10	60	3500	0.997143
Adineta vaga	X-ray	2019-09-17	Hydrated	250	3381	59	60	3500	0.983143
Adineta vaga	X-ray	2019-08-21	Hydrated	500	3430	10	60	3500	0.997143
Adineta vaga	X-ray	2019-08-21	Hydrated	500	3436	4	60	3500	0.998857
Adineta vaga	X-ray	2019-09-17	Hydrated	500	3392	48	60	3500	0.986286
Adineta vaga	X-ray	2019-10-21	Hydrated	500	4925	15	60	5000	0.997
Adineta vaga	X-ray	2019-08-21	Hydrated	750	3424	16	60	3500	0.995429
Adineta vaga	X-ray	2019-08-21	Hydrated	750	3440	0	60	3500	1
Adineta vaga	X-ray	2019-09-17	Hydrated	750	3399	41	60	3500	0.988286
Adineta vaga	X-ray	2019-08-21	Hydrated	1000	3431	9	60	3500	0.997429
Adineta vaga	X-ray	2019-09-17	Hydrated	1000	3369	71	60	3500	0.979714
Adineta vaga	X-ray	2019-09-17	Hydrated	1000	3401	39	60	3500	0.988857
Adineta vaga	X-ray	2019-10-21	Hydrated	1000	4930	10	60	5000	0.998
Adineta vaga	X-ray	2019-08-21	Hydrated	1500	3433	7	60	3500	0.998
Adineta vaga	X-ray	2019-08-21	Hydrated	1500	3431	9	60	3500	0.997429
Adineta vaga	X-ray	2019-10-21	Hydrated	1500	4919	21	60	5000	0.9958
Adineta vaga	X-ray	2019-10-21	Hydrated	1500	4935	5	60	5000	0.999
Adineta vaga	Fe	2019-06-06	Desiccated	0	23250	1810	60	25120	0.927946
Adineta vaga	Fe	2019-06-06	Desiccated	0	22833.3	2285	60	25178.3	0.909247
Adineta vaga	Fe	2019-06-06	Desiccated	0	7500	600	60	8160	0.926471
Adineta vaga	Fe	2019-06-06	Desiccated	0	1833	952	60	2845	0.665378
Adineta vaga	Fe	2019-06-06	Desiccated	0	12750	6361.67	60	19171.7	0.668174
Adineta vaga	Fe	2019-06-06	Desiccated	0	4333.33	2229.67	60	6623	0.663345
Adineta vaga	Fe	2019-06-06	Desiccated	0	6167	15058	60	21285	0.292553
Adineta vaga	Fe	2019-06-06	Desiccated	0	5833	9258	60	15151	0.388951
Adineta vaga	Fe	2019-06-06	Desiccated	250	10250	10452.3	60	20762.3	0.496572
Adineta vaga	Fe	2019-06-06	Desiccated	250	4750	6575.33	60	11385.3	0.422473
Adineta vaga	Fe	2019-06-06	Desiccated	250	10750	6635	60	17445	0.619662
Adineta vaga	Fe	2019-06-06	Desiccated	250	3417	2336	60	5813	0.598142
Adineta vaga	Fe	2019-06-06	Desiccated	500	9666.67	8437	60	18163.7	0.535501
Adineta vaga	Fe	2019-06-06	Desiccated	500	3083.33	2299	60	5442.33	0.577571
Adineta vaga	Fe	2019-06-06	Desiccated	500	18333	7374	60	25767	0.71382
Adineta vaga	Fe	2019-06-06	Desiccated	500	3417	1430	60	4907	0.70858
Adineta vaga	Fe	2019-06-06	Desiccated	1000	6333.33	6186	60	12579.3	0.508241
Adineta vaga	Fe	2019-06-06	Desiccated	1000	6250	1814.67	60	8124.67	0.776647
Adineta vaga	Fe	2019-06-06	Desiccated	1000	13750	8553	60	22363	0.617538
Adineta vaga	Fe	2019-06-06	Desiccated	1000	1583	1917	60	3560	0.461517
Adineta vaga	Fe	2019-06-06	Desiccated	2000	12933.3	7738.67	60	20732	0.626728
Adineta vaga	Fe	2019-06-06	Desiccated	2000	4916.67	2376.33	60	7353	0.676821
Adineta vaga	Fe	2019-06-06	Desiccated	2000	5917	15922	60	21899	0.272935
Adineta vaga	Fe	2019-06-06	Desiccated	2000	1620	1297	60	2977	0.564327
Adineta vaga	Fe	2019-01-13	Desiccated	0	14836.3	3333.33	60	18229.7	0.817148
Adineta vaga	Fe	2019-01-13	Desiccated	0	22916.7	18833.3	60	41810	0.54955
Adineta vaga	Fe	2019-01-13	Desiccated	0	24226	11416.7	60	35702.7	0.680229
Adineta vaga	Fe	2019-01-13	Desiccated	0	7916.67	5529	60	13505.7	0.590616
Adineta vaga	Fe	2019-01-13	Desiccated	0	11682.7	13916.7	60	25659.3	0.457637
Adineta vaga	Fe	2019-01-13	Desiccated	0	11681.7	12605.3	60	24347	0.482263
Adineta vaga	Fe	2019-01-13	Desiccated	0	11916.7	8166.67	60	20143.3	0.594572
Adineta vaga	Fe	2019-01-13	Desiccated	0	14416.7	17166.7	60	31643.3	0.457495
Adineta vaga	Fe	2019-01-13	Desiccated	1000	12842	7700	60	20602	0.62625
Adineta vaga	Fe	2019-01-13	Desiccated	1000	10166.7	27414.3	60	37641	0.27169
Adineta vaga	Fe	2019-01-13	Desiccated	1000	10649.3	12948.7	60	23658	0.452673
Adineta vaga	Fe	2019-01-13	Desiccated	1000	18416.7	10461.3	60	28938	0.638491
Adineta vaga	Fe	2019-01-13	Desiccated	2000	11173.7	9416.67	60	20650.3	0.543994
Adineta vaga	Fe	2019-01-13	Desiccated	2000	7708	22030	60	29798	0.260689
Adineta vaga	Fe	2019-01-13	Desiccated	2000	13833.3	12346	60	26239.3	0.529485
Adineta vaga	Fe	2019-01-13	Desiccated	2000	13166.7	21195.3	60	34422	0.38425
Adineta vaga	Fe	2019-01-13	Desiccated	3000	5423.33	18116.7	60	23600	0.232345
Adineta vaga	Fe	2019-01-13	Desiccated	3000	2553.33	23280	60	25893.3	0.100927
Adineta vaga	Fe	2019-01-13	Desiccated	3000	3583.33	15583.3	60	19226.7	0.189494
Adineta vaga	Fe	2019-01-13	Desiccated	3000	6333.33	19225.7	60	25619	0.249554

## Sheet: Fertility
Bdelloid species	Radiation exposure Type	Date of exposure	Desiccated or Hydrated	Dose (Gy)	After 1 month Population	After 1 month Eggs	After 1 month Nothing	After 1 month Total	Pop	egg	nothing	NA= not available
Adineta vaga	p+4Mev	2017-11-27	Desiccated	0	60	0	0	60	1	0	0
Adineta vaga	p+4Mev	2017-11-27	Desiccated	0	53	7	0	60	0.883333	0.116667	0
Adineta vaga	p+4Mev	2017-11-27	Desiccated	0	58	0	2	60	0.966667	0	0.0333333
Adineta vaga	p+4Mev	2017-11-27	Desiccated	0	57	0	3	60	0.95	0	0.05
Adineta vaga	p+4Mev	2017-11-27	Desiccated	2500	0	53	7	60	0	0.883333	0.116667
Adineta vaga	p+4Mev	2017-11-27	Desiccated	2500	0	54	6	60	0	0.9	0.1
Adineta vaga	p+4Mev	2017-11-27	Desiccated	2500	0	25	35	60	0	0.416667	0.583333
Adineta vaga	p+4Mev	2017-11-27	Desiccated	2500	0	33	27	60	0	0.55	0.45
Adineta vaga	p+4Mev	2018-01-24	Desiccated	0	59	0	1	60	0.983333	0	0.0166667
Adineta vaga	p+4Mev	2018-01-24	Desiccated	100	NA	NA	NA	NA	NA	NA	NA
Adineta vaga	p+4Mev	2018-01-24	Desiccated	250	NA	NA	NA	NA	NA	NA	NA
Adineta vaga	p+4Mev	2018-01-24	Desiccated	500	0	37	23	60	0	0.616667	0.383333
Adineta vaga	p+4Mev	2018-01-24	Desiccated	750	1	55	4	60	0.0166667	0.916667	0.0666667
Adineta vaga	p+4Mev	2018-01-24	Desiccated	1000	0	42	18	60	0	0.7	0.3
Adineta vaga	p+4Mev	2018-01-24	Desiccated	2500	0	0	60	60	0	0	1
Adineta vaga	p+4Mev	2018-01-24	Desiccated	5000	0	0	60	60	0	0	1
Adineta vaga	p+4Mev	2018-01-24	Desiccated	7500	0	0	60	60	0	0	1
Adineta vaga	p+4Mev	2018-03-05	Desiccated	0	57	0	3	60	0.95	0	0.05
Adineta vaga	p+4Mev	2018-03-05	Desiccated	0	60	0	0	60	1	0	0
Adineta vaga	p+4Mev	2018-03-05	Desiccated	0	59	0	1	60	0.983333	0	0.0166667
Adineta vaga	p+4Mev	2018-03-05	Desiccated	100	59	1	0	60	0.983333	0.0166667	0
Adineta vaga	p+4Mev	2018-03-05	Desiccated	100	58	0	2	60	0.966667	0	0.0333333
Adineta vaga	p+4Mev	2018-03-05	Desiccated	250	53	5	2	60	0.883333	0.0833333	0.0333333
Adineta vaga	p+4Mev	2018-03-05	Desiccated	250	55	2	3	60	0.916667	0.0333333	0.05
Adineta vaga	p+4Mev	2018-03-05	Desiccated	250	57	0	3	60	0.95	0	0.05
Adineta vaga	p+4Mev	2018-03-05	Desiccated	500	34	24	2	60	0.566667	0.4	0.0333333
Adineta vaga	p+4Mev	2018-03-05	Desiccated	500	29	30	1	60	0.483333	0.5	0.0166667
Adineta vaga	p+4Mev	2018-03-05	Desiccated	500	32	27	1	60	0.533333	0.45	0.0166667
Adineta vaga	p+4Mev	2018-03-05	Desiccated	500	43	16	1	60	0.716667	0.266667	0.0166667
Adineta vaga	p+4Mev	2018-03-05	Desiccated	750	0	58	2	60	0	0.966667	0.0333333
Adineta vaga	p+4Mev	2018-03-05	Desiccated	750	0	57	3	60	0	0.95	0.05
Adineta vaga	p+4Mev	2018-03-05	Desiccated	1000	1	57	2	60	0.0166667	0.95	0.0333333
Adineta vaga	p+4Mev	2018-03-05	Desiccated	1000	0	53	7	60	0	0.883333	0.116667
Adineta vaga	p+4Mev	2018-03-05	Desiccated	1000	0	52	8	60	0	0.866667	0.133333
Adineta vaga	p+4Mev	2018-03-05	Desiccated	2500	0	39	21	60	0	0.65	0.35
Adineta vaga	p+4Mev	2018-03-05	Desiccated	2500	0	26	34	60	0	0.433333	0.566667
Adineta vaga	p+4Mev	2018-03-05	Desiccated	2500	0	27	33	60	0	0.45	0.55
Adineta vaga	p+4Mev	2018-03-05	Desiccated	5000	0	0	60	60	0	0	1
Adineta vaga	p+4Mev	2018-03-05	Desiccated	5000	0	0	60	60	0	0	1
Adineta vaga	p+4Mev	2018-03-05	Desiccated	5000	0	0	60	60	0	0	1
Adineta vaga	p+4Mev	2018-03-19	Desiccated	0	57	0	3	60	0.95	0	0.05
Adineta vaga	p+4Mev	2018-03-19	Desiccated	0	NA	NA	NA	NA	NA	NA	NA
Adineta vaga	p+4Mev	2018-03-19	Desiccated	0	NA	NA	NA	NA	NA	NA	NA
Adineta vaga	p+4Mev	2018-03-19	Desiccated	0	59	1	0	60	0.983333	0.0166667	0
Adineta vaga	p+4Mev	2018-03-19	Desiccated	100	58	0	2	60	0.966667	0	0.0333333
Adineta vaga	p+4Mev	2018-03-19	Desiccated	100	60	0	0	60	1	0	0
Adineta vaga	p+4Mev	2018-03-19	Desiccated	250	54	5	1	60	0.9	0.0833333	0.0166667
Adineta vaga	p+4Mev	2018-03-19	Desiccated	250	52	7	1	60	0.866667	0.116667	0.0166667
Adineta vaga	p+4Mev	2018-03-19	Desiccated	250	57	2	1	60	0.95	0.0333333	0.0166667
Adineta vaga	p+4Mev	2018-03-19	Desiccated	500	9	46	5	60	0.15	0.766667	0.0833333
Adineta vaga	p+4Mev	2018-03-19	Desiccated	500	6	53	1	60	0.1	0.883333	0.0166667
Adineta vaga	p+4Mev	2018-03-19	Desiccated	500	11	46	3	60	0.183333	0.766667	0.05
Adineta vaga	p+4Mev	2018-03-19	Desiccated	500	1	55	4	60	0.0166667	0.916667	0.0666667
Adineta vaga	p+4Mev	2018-03-19	Desiccated	750	1	56	3	60	0.0166667	0.933333	0.05
Adineta vaga	p+4Mev	2018-03-19	Desiccated	750	0	53	7	60	0	0.883333	0.116667
Adineta vaga	p+4Mev	2018-03-19	Desiccated	1000	0	54	6	60	0	0.9	0.1
Adineta vaga	p+4Mev	2018-03-19	Desiccated	1000	0	56	4	60	0	0.933333	0.0666667
Adineta vaga	p+4Mev	2018-03-19	Desiccated	2500	0	20	40	60	0	0.333333	0.666667
Adineta vaga	p+4Mev	2018-03-19	Desiccated	2500	0	34	26	60	0	0.566667	0.433333
Adineta vaga	p+4Mev	2018-03-19	Desiccated	5000	0	0	60	60	0	0	1
Adineta vaga	p+4Mev	2018-03-19	Desiccated	5000	0	0	60	60	0	0	1
Adineta vaga	p+4Mev	2018-09-17	Desiccated	0	60	0	0	60	1	0	0
Adineta vaga	p+4Mev	2018-09-17	Desiccated	0	59	0	1	60	0.983333	0	0.0166667
Adineta vaga	p+4Mev	2018-09-17	Desiccated	500	56	1	3	60	0.933333	0.0166667	0.05
Adineta vaga	p+4Mev	2018-09-17	Desiccated	750	44	14	2	60	0.733333	0.233333	0.0333333
Adineta vaga	p+4Mev	2018-09-17	Desiccated	1000	1	47	12	60	0.0166667	0.783333	0.2
Adineta vaga	p+4Mev	2018-09-17	Desiccated	2500	0	53	7	60	0	0.883333	0.116667
Adineta vaga	p+4Mev	2018-09-17	Desiccated	5000	0	47	13	60	0	0.783333	0.216667
Adineta vaga	p+4Mev	2018-09-17	Desiccated	5000	0	37	23	60	0	0.616667	0.383333
Adineta vaga	p+4Mev	2018-09-17	Desiccated	7500	0	7	53	60	0	0.116667	0.883333
Adineta vaga	p+4Mev	2018-09-17	Desiccated	10000	0	0	60	60	0	0	1
Adineta vaga	p+4Mev	2018-12-12	Desiccated	0	55	0	5	60	0.916667	0	0.0833333
Adineta vaga	p+4Mev	2018-12-12	Desiccated	0	56	0	4	60	0.933333	0	0.0666667
Adineta vaga	p+4Mev	2018-12-12	Desiccated	7500	3	4	53	60	0.05	0.0666667	0.883333
Adineta vaga	p+4Mev	2018-12-12	Desiccated	7500	0	0	60	60	0	0	1
Adineta vaga	p+4Mev	2018-12-12	Desiccated	10000	1	0	59	60	0.0166667	0	0.983333
Adineta vaga	p+4Mev	2018-12-12	Desiccated	10000	0	0	60	60	0	0	1
Adineta vaga	X-ray	2019-03-28	Desiccated	0	56	0	4	60	0.933333	0	0.0666667
Adineta vaga	X-ray	2019-03-28	Desiccated	0	57	0	3	60	0.95	0	0.05
Adineta vaga	X-ray	2019-03-28	Desiccated	0	58	0	2	60	0.966667	0	0.0333333
Adineta vaga	X-ray	2019-03-28	Desiccated	100	56	0	4	60	0.933333	0	0.0666667
Adineta vaga	X-ray	2019-03-28	Desiccated	100	58	0	2	60	0.966667	0	0.0333333
Adineta vaga	X-ray	2019-03-28	Desiccated	250	58	0	2	60	0.966667	0	0.0333333
Adineta vaga	X-ray	2019-03-28	Desiccated	250	56	0	4	60	0.933333	0	0.0666667
Adineta vaga	X-ray	2019-03-28	Desiccated	250	59	0	1	60	0.983333	0	0.0166667
Adineta vaga	X-ray	2019-03-28	Desiccated	500	60	0	0	60	1	0	0
Adineta vaga	X-ray	2019-03-28	Desiccated	500	56	1	3	60	0.933333	0.0166667	0.05
Adineta vaga	X-ray	2019-03-28	Desiccated	500	59	1	0	60	0.983333	0.0166667	0
Adineta vaga	X-ray	2019-03-28	Desiccated	750	57	3	0	60	0.95	0.05	0
Adineta vaga	X-ray	2019-03-28	Desiccated	750	50	6	4	60	0.833333	0.1	0.0666667
Adineta vaga	X-ray	2019-03-28	Desiccated	750	58	1	1	60	0.966667	0.0166667	0.0166667
Adineta vaga	X-ray	2019-03-28	Desiccated	1000	54	3	3	60	0.9	0.05	0.05
Adineta vaga	X-ray	2019-03-28	Desiccated	1000	53	4	3	60	0.883333	0.0666667	0.05
Adineta vaga	X-ray	2019-03-28	Desiccated	1000	56	4	0	60	0.933333	0.0666667	0
Adineta vaga	X-ray	2019-03-28	Desiccated	1500	11	48	1	60	0.183333	0.8	0.0166667
Adineta vaga	X-ray	2019-03-28	Desiccated	1500	6	49	5	60	0.1	0.816667	0.0833333
Adineta vaga	X-ray	2019-04-18	Desiccated	0	59	0	1	60	0.983333	0	0.0166667
Adineta vaga	X-ray	2019-04-18	Desiccated	0	60	0	0	60	1	0	0
Adineta vaga	X-ray	2019-04-18	Desiccated	100	59	0	1	60	0.983333	0	0.0166667
Adineta vaga	X-ray	2019-04-18	Desiccated	250	59	0	1	60	0.983333	0	0.0166667
Adineta vaga	X-ray	2019-04-18	Desiccated	250	60	0	0	60	1	0	0
Adineta vaga	X-ray	2019-04-18	Desiccated	500	50	4	6	60	0.833333	0.0666667	0.1
Adineta vaga	X-ray	2019-04-18	Desiccated	500	55	3	2	60	0.916667	0.05	0.0333333
Adineta vaga	X-ray	2019-04-18	Desiccated	500	52	4	4	60	0.866667	0.0666667	0.0666667
Adineta vaga	X-ray	2019-04-18	Desiccated	750	49	10	1	60	0.816667	0.166667	0.0166667
Adineta vaga	X-ray	2019-04-18	Desiccated	750	42	16	2	60	0.7	0.266667	0.0333333
Adineta vaga	X-ray	2019-04-18	Desiccated	1000	40	18	2	60	0.666667	0.3	0.0333333
Adineta vaga	X-ray	2019-04-18	Desiccated	1000	30	19	11	60	0.5	0.316667	0.183333
Adineta vaga	X-ray	2019-04-18	Desiccated	1500	0	56	4	60	0	0.933333	0.0666667
Adineta vaga	X-ray	2019-04-18	Desiccated	1500	0	60	0	60	0	1	0
Adineta vaga	X-ray	2019-04-18	Desiccated	2000	0	52	8	60	0	0.866667	0.133333
Adineta vaga	X-ray	2019-04-18	Desiccated	2000	0	51	9	60	0	0.85	0.15
Adineta vaga	X-ray	2019-04-18	Desiccated	2000	0	53	7	60	0	0.883333	0.116667
Adineta vaga	X-ray	2019-05-02	Desiccated	0	59	0	1	60	0.983333	0	0.0166667
Adineta vaga	X-ray	2019-05-02	Desiccated	0	59	0	1	60	0.983333	0	0.0166667
Adineta vaga	X-ray	2019-05-02	Desiccated	100	60	0	0	60	1	0	0
Adineta vaga	X-ray	2019-05-02	Desiccated	250	55	2	3	60	0.916667	0.0333333	0.05
Adineta vaga	X-ray	2019-05-02	Desiccated	250	60	0	0	60	1	0	0
Adineta vaga	X-ray	2019-05-02	Desiccated	500	57	3	0	60	0.95	0.05	0
Adineta vaga	X-ray	2019-05-02	Desiccated	500	49	7	4	60	0.816667	0.116667	0.0666667
Adineta vaga	X-ray	2019-05-02	Desiccated	750	30	28	2	60	0.5	0.466667	0.0333333
Adineta vaga	X-ray	2019-05-02	Desiccated	750	29	30	1	60	0.483333	0.5	0.0166667
Adineta vaga	X-ray	2019-05-02	Desiccated	1000	0	56	4	60	0	0.933333	0.0666667
Adineta vaga	X-ray	2019-05-02	Desiccated	1000	0	55	5	60	0	0.916667	0.0833333
Adineta vaga	X-ray	2019-05-02	Desiccated	1500	0	56	4	60	0	0.933333	0.0666667
Adineta vaga	X-ray	2019-05-02	Desiccated	1500	0	56	4	60	0	0.933333	0.0666667
Adineta vaga	X-ray	2019-05-02	Desiccated	2000	0	59	1	60	0	0.983333	0.0166667
Adineta vaga	X-ray	2019-05-02	Desiccated	2000	0	59	1	60	0	0.983333	0.0166667
Adineta vaga	X-ray	2019-07-30	Desiccated	0	57	0	3	60	0.95	0	0.05
Adineta vaga	X-ray	2019-07-30	Desiccated	0	55	0	5	60	0.916667	0	0.0833333
Adineta vaga	X-ray	2019-07-30	Desiccated	0	57	0	3	60	0.95	0	0.05
Adineta vaga	X-ray	2019-07-30	Desiccated	2500	0	50	10	60	0	0.833333	0.166667
Adineta vaga	X-ray	2019-07-30	Desiccated	2500	0	41	19	60	0	0.683333	0.316667
Adineta vaga	X-ray	2019-07-30	Desiccated	2500	1	47	12	60	0.0166667	0.783333	0.2
Adineta vaga	X-ray	2019-07-30	Desiccated	2500	0	54	6	60	0	0.9	0.1
Adineta vaga	X-ray	2019-07-30	Desiccated	5000	0	6	54	60	0	0.1	0.9
Adineta vaga	X-ray	2019-07-30	Desiccated	5000	0	21	39	60	0	0.35	0.65
Adineta vaga	X-ray	2019-07-30	Desiccated	5000	0	22	38	60	0	0.366667	0.633333
Adineta vaga	X-ray	2019-07-30	Desiccated	5000	0	13	47	60	0	0.216667	0.783333
Adineta vaga	X-ray	2019-07-30	Desiccated	7500	0	0	60	60	0	0	1
Adineta vaga	X-ray	2019-07-30	Desiccated	7500	0	0	60	60	0	0	1
Adineta vaga	X-ray	2019-07-30	Desiccated	7500	0	3	57	60	0	0.05	0.95
Adineta vaga	X-ray	2019-07-30	Desiccated	7500	0	0	60	60	0	0	1
Adineta vaga	X-ray	2019-08-21	Hydrated	0	58	0	2	60	0.966667	0	0.0333333
Adineta vaga	X-ray	2019-08-21	Hydrated	0	58	0	2	60	0.966667	0	0.0333333
Adineta vaga	X-ray	2019-09-17	Hydrated	0	58	0	2	60	0.966667	0	0.0333333
Adineta vaga	X-ray	2019-09-17	Hydrated	0	57	0	3	60	0.95	0	0.05
Adineta vaga	X-ray	2019-10-21	Hydrated	0	54	1	5	60	0.9	0.0166667	0.0833333
Adineta vaga	X-ray	2019-10-21	Hydrated	0	52	0	8	60	0.866667	0	0.133333
Adineta vaga	X-ray	2019-08-21	Hydrated	250	56	1	3	60	0.933333	0.0166667	0.05
Adineta vaga	X-ray	2019-08-21	Hydrated	250	57	0	3	60	0.95	0	0.05
Adineta vaga	X-ray	2019-09-17	Hydrated	250	56	0	4	60	0.933333	0	0.0666667
Adineta vaga	X-ray	2019-08-21	Hydrated	500	58	0	2	60	0.966667	0	0.0333333
Adineta vaga	X-ray	2019-08-21	Hydrated	500	48	7	5	60	0.8	0.116667	0.0833333
Adineta vaga	X-ray	2019-09-17	Hydrated	500	50	2	8	60	0.833333	0.0333333	0.133333
Adineta vaga	X-ray	2019-10-21	Hydrated	500	46	6	8	60	0.766667	0.1	0.133333
Adineta vaga	X-ray	2019-08-21	Hydrated	750	33	20	7	60	0.55	0.333333	0.116667
Adineta vaga	X-ray	2019-08-21	Hydrated	750	40	8	12	60	0.666667	0.133333	0.2
Adineta vaga	X-ray	2019-09-17	Hydrated	750	49	6	5	60	0.816667	0.1	0.0833333
Adineta vaga	X-ray	2019-08-21	Hydrated	1000	21	26	13	60	0.35	0.433333	0.216667
Adineta vaga	X-ray	2019-09-17	Hydrated	1000	18	27	15	60	0.3	0.45	0.25
Adineta vaga	X-ray	2019-09-17	Hydrated	1000	22	20	18	60	0.366667	0.333333	0.3
Adineta vaga	X-ray	2019-10-21	Hydrated	1000	12	31	17	60	0.2	0.516667	0.283333
Adineta vaga	X-ray	2019-08-21	Hydrated	1500	0	49	11	60	0	0.816667	0.183333
Adineta vaga	X-ray	2019-08-21	Hydrated	1500	1	44	15	60	0.0166667	0.733333	0.25
Adineta vaga	X-ray	2019-10-21	Hydrated	1500	0	45	15	60	0	0.75	0.25
Adineta vaga	X-ray	2019-10-21	Hydrated	1500	1	49	10	60	0.0166667	0.816667	0.166667
Adineta vaga	Fe	2019-06-06	Desiccated	0	58	0	2	60	0.966667	0	0.0333333
Adineta vaga	Fe	2019-06-06	Desiccated	0	56	1	3	60	0.933333	0.0166667	0.05
Adineta vaga	Fe	2019-06-06	Desiccated	0	58	0	2	60	0.966667	0	0.0333333
Adineta vaga	Fe	2019-06-06	Desiccated	0	58	0	2	60	0.966667	0	0.0333333
Adineta vaga	Fe	2019-06-06	Desiccated	0	58	1	1	60	0.966667	0.0166667	0.0166667
Adineta vaga	Fe	2019-06-06	Desiccated	0	54	0	6	60	0.9	0	0.1
Adineta vaga	Fe	2019-06-06	Desiccated	0	59	0	1	60	0.983333	0	0.0166667
Adineta vaga	Fe	2019-06-06	Desiccated	0	58	0	2	60	0.966667	0	0.0333333
Adineta vaga	Fe	2019-06-06	Desiccated	250	56	1	3	60	0.933333	0.0166667	0.05
Adineta vaga	Fe	2019-06-06	Desiccated	250	53	0	7	60	0.883333	0	0.116667
Adineta vaga	Fe	2019-06-06	Desiccated	250	50	4	6	60	0.833333	0.0666667	0.1
Adineta vaga	Fe	2019-06-06	Desiccated	250	55	3	2	60	0.916667	0.05	0.0333333
Adineta vaga	Fe	2019-06-06	Desiccated	500	24	32	4	60	0.4	0.533333	0.0666667
Adineta vaga	Fe	2019-06-06	Desiccated	500	15	38	7	60	0.25	0.633333	0.116667
Adineta vaga	Fe	2019-06-06	Desiccated	500	10	47	3	60	0.166667	0.783333	0.05
Adineta vaga	Fe	2019-06-06	Desiccated	500	36	20	4	60	0.6	0.333333	0.0666667
Adineta vaga	Fe	2019-06-06	Desiccated	1000	0	56	4	60	0	0.933333	0.0666667
Adineta vaga	Fe	2019-06-06	Desiccated	1000	0	51	9	60	0	0.85	0.15
Adineta vaga	Fe	2019-06-06	Desiccated	1000	0	55	5	60	0	0.916667	0.0833333
Adineta vaga	Fe	2019-06-06	Desiccated	1000	1	52	7	60	0.0166667	0.866667	0.116667
Adineta vaga	Fe	2019-06-06	Desiccated	2000	0	49	11	60	0	0.816667	0.183333
Adineta vaga	Fe	2019-06-06	Desiccated	2000	0	56	4	60	0	0.933333	0.0666667
Adineta vaga	Fe	2019-06-06	Desiccated	2000	0	46	14	60	0	0.766667	0.233333
Adineta vaga	Fe	2019-06-06	Desiccated	2000	0	46	7	53	0	0.766667	0.116667
Adineta vaga	Fe	2019-01-13	Desiccated	0	53	0	7	60	0.883333	0	0.116667
Adineta vaga	Fe	2019-01-13	Desiccated	0	58	0	2	60	0.966667	0	0.0333333
Adineta vaga	Fe	2019-01-13	Desiccated	0	57	0	3	60	0.95	0	0.05
Adineta vaga	Fe	2019-01-13	Desiccated	0	51	0	9	60	0.85	0	0.15
Adineta vaga	Fe	2019-01-13	Desiccated	0	59	0	1	60	0.983333	0	0.0166667
Adineta vaga	Fe	2019-01-13	Desiccated	0	56	0	4	60	0.933333	0	0.0666667
Adineta vaga	Fe	2019-01-13	Desiccated	0	57	0	3	60	0.95	0	0.05
Adineta vaga	Fe	2019-01-13	Desiccated	0	58	0	2	60	0.966667	0	0.0333333
Adineta vaga	Fe	2019-01-13	Desiccated	1000	0	38	22	60	0	0.633333	0.366667
Adineta vaga	Fe	2019-01-13	Desiccated	1000	0	56	4	60	0	0.933333	0.0666667
Adineta vaga	Fe	2019-01-13	Desiccated	1000	0	41	19	60	0	0.683333	0.316667
Adineta vaga	Fe	2019-01-13	Desiccated	1000	2	44	14	60	0.0333333	0.733333	0.233333
Adineta vaga	Fe	2019-01-13	Desiccated	2000	0	44	16	60	0	0.733333	0.266667
Adineta vaga	Fe	2019-01-13	Desiccated	2000	0	49	11	60	0	0.816667	0.183333
Adineta vaga	Fe	2019-01-13	Desiccated	2000	0	49	11	60	0	0.816667	0.183333
Adineta vaga	Fe	2019-01-13	Desiccated	2000	0	48	12	60	0	0.8	0.2
Adineta vaga	Fe	2019-01-13	Desiccated	3000	0	43	17	60	0	0.716667	0.283333
Adineta vaga	Fe	43478	Desiccated	3000	0	22	38	60	0	0.366667	0.633333
Adineta vaga	Fe	43478	Desiccated	3000	1	30	29	60	0.0166667	0.5	0.483333
Adineta vaga	Fe	43478	Desiccated	3000	0	29	31	60	0	0.483333	0.516667
